# Supplementary material for: Gut microbiota modulation with long-chain corn bran arabinoxylan in adults with overweight and obesity is linked to an individualized temporal increase in fecal propionate
Source: Microbiome. 2020 Aug 19;8:118. doi: 10.1186/s40168-020-00887-w (PMC7439537; doi:10.1186/s40168-020-00887-w)
Supplement: Supplementary file 12 — Additional file 11: Table S5. Supporting metadata. Table provides relevant 16S rRNA gene amplicons sequencing metadata [file 40168_2020_887_MOESM11_ESM.xlsx]

## Sheet: AX_Microbiome_Metadata
Additional file 11: Table S5. Supporting Metadata.
Subj/Samp_ID	Collection_Date	Geographic_Location	Lat_Long	Samp_Type	Samp_store_temp	Treatment	Timepoint	Host_Ethnicity	Host_Sex	Host_Age	Host_BMI	Fecal_Acetate	Fecal_Propionate	Fecal_Butyrate	Fecal_Valerate	Fecal_Iso-Butyrate	Fecal_Iso-Valerate
4F001BL	2015-09-24	Canada: Edmonton	53.55 113.49	stool	-80⁰ C	Arabinoxylan	Baseline	Black	female	27	32.75	11.609	3.006	3.966	0.486	0.58	0.877
4F004BL	2015-10-26	Canada: Edmonton	53.55 113.49	stool	-80⁰ C	Arabinoxylan	Baseline	Caucasian	female	22	28.79	43.879	20.426	12.018	2.482	2.809	3.622
4F009BL	2016-01-25	Canada: Edmonton	53.55 113.49	stool	-80⁰ C	Arabinoxylan	Baseline	Black	female	45	30.89	40.979	11.246	9.725	1.953	2.085	2.866
4F011BL	2016-01-26	Canada: Edmonton	53.55 113.49	stool	-80⁰ C	Arabinoxylan	Baseline	Caucasian	female	23	31.65	71.533	27.219	19.117	2.696	2.983	3.262
4F023BL	2016-04-12	Canada: Edmonton	53.55 113.49	stool	-80⁰ C	Arabinoxylan	Baseline	Chinese	female	26	26.9	78.827	42.657	17.04	2.972	3.126	6.159
4F029BL	2016-06-02	Canada: Edmonton	53.55 113.49	stool	-80⁰ C	Arabinoxylan	Baseline	Caucasian	female	31	30.32	107.544	28.348	19.609	5.553	5.034	10.691
4F033BL	2016-06-07	Canada: Edmonton	53.55 113.49	stool	-80⁰ C	Arabinoxylan	Baseline	Caucasian	female	30	25.24	46.832	23.621	20.255	2.933	3.432	4.627
4F042BL	2016-07-20	Canada: Edmonton	53.55 113.49	stool	-80⁰ C	Arabinoxylan	Baseline	Caucasian	female	39	28.37	80.688	19.323	14.83	3.126	2.719	4.709
4F044BL	2016-08-02	Canada: Edmonton	53.55 113.49	stool	-80⁰ C	Arabinoxylan	Baseline	Other (Mix)	female	44	29.02	117.851	35.931	22.292	5.791	4.556	6.929
4F053BL	2016-09-08	Canada: Edmonton	53.55 113.49	stool	-80⁰ C	Arabinoxylan	Baseline	Caucasian	female	33	26.16	115.122	18.594	18.029	3.662	3.663	5.987
4M201BL	2015-09-17	Canada: Edmonton	53.55 113.49	stool	-80⁰ C	Arabinoxylan	Baseline	Caucasian	male	45	30.35	102.873	13.671	49.241	0.552	1.467	1.425
4M209BL	2016-04-14	Canada: Edmonton	53.55 113.49	stool	-80⁰ C	Arabinoxylan	Baseline	Chinese	male	22	24.98	76.645	37.018	17.563	2.818	3.736	4.774
4M211BL	2016-06-02	Canada: Edmonton	53.55 113.49	stool	-80⁰ C	Arabinoxylan	Baseline	South Asian	male	25	33.09	259.894	127.244	77.902	3.587	3.071	2.388
4M217BL	2016-08-12	Canada: Edmonton	53.55 113.49	stool	-80⁰ C	Arabinoxylan	Baseline	Caucasian	male	44	26.63	93.868	29.503	19.705	3.235	4.252	7.104
4M224BL	2016-09-11	Canada: Edmonton	53.55 113.49	stool	-80⁰ C	Arabinoxylan	Baseline	Caucasian	male	49	25.92	104.603	30.901	36.153	5.305	2.968	5.291
4F001W1	2015-10-01	Canada: Edmonton	53.55 113.49	stool	-80⁰ C	Arabinoxylan	Week1	Black	female	27	N/A	36.206	9.465	10.622	1.029	1.495	1.788
4F004W1	2015-11-02	Canada: Edmonton	53.55 113.49	stool	-80⁰ C	Arabinoxylan	Week1	Caucasian	female	22	N/A	53.496	28.698	11.055	2.429	1.715	1.691
4F009W1	2016-02-01	Canada: Edmonton	53.55 113.49	stool	-80⁰ C	Arabinoxylan	Week1	Black	female	45	N/A	78.409	24.537	13.13	4.101	2.759	3.053
4F011W1	2016-02-02	Canada: Edmonton	53.55 113.49	stool	-80⁰ C	Arabinoxylan	Week1	Caucasian	female	23	N/A	65.21	29.717	14.904	2.812	3.898	5.247
4F023W1	2016-04-21	Canada: Edmonton	53.55 113.49	stool	-80⁰ C	Arabinoxylan	Week1	Chinese	female	26	N/A	109.941	40.028	20.102	0	0	0
4F029W1	2016-06-10	Canada: Edmonton	53.55 113.49	stool	-80⁰ C	Arabinoxylan	Week1	Caucasian	female	31	N/A	138.455	42.82	19.443	4.833	4.243	7.374
4F033W1	2016-06-14	Canada: Edmonton	53.55 113.49	stool	-80⁰ C	Arabinoxylan	Week1	Caucasian	female	30	N/A	97.836	25.29	15.791	4.206	2.97	4.571
4F042W1	2016-07-26	Canada: Edmonton	53.55 113.49	stool	-80⁰ C	Arabinoxylan	Week1	Caucasian	female	39	N/A	185.378	50.591	44.258	7.699	3.195	4.106
4F044W1	2016-08-10	Canada: Edmonton	53.55 113.49	stool	-80⁰ C	Arabinoxylan	Week1	Other (Mix)	female	44	N/A	112.293	36.604	20.311	3.729	3.961	6.289
4F053W1	2016-09-15	Canada: Edmonton	53.55 113.49	stool	-80⁰ C	Arabinoxylan	Week1	Caucasian	female	33	N/A	86.18	22.024	21.657	4.509	4.894	10.149
4M201W1	2015-09-25	Canada: Edmonton	53.55 113.49	stool	-80⁰ C	Arabinoxylan	Week1	Caucasian	male	45	N/A	89.605	27.944	20.622	2.103	1.854	1.975
4M209W1	2016-04-22	Canada: Edmonton	53.55 113.49	stool	-80⁰ C	Arabinoxylan	Week1	Chinese	male	22	N/A	124.531	39.504	13.033	3.258	2.323	2.363
4M211W1	2016-06-08	Canada: Edmonton	53.55 113.49	stool	-80⁰ C	Arabinoxylan	Week1	South Asian	male	25	N/A	174.103	101.754	42.025	3.099	3.626	4.81
4M217W1	2016-08-19	Canada: Edmonton	53.55 113.49	stool	-80⁰ C	Arabinoxylan	Week1	Caucasian	male	44	N/A	109.265	42.639	21.897	4.429	5.726	8.802
4M224W1	2016-09-20	Canada: Edmonton	53.55 113.49	stool	-80⁰ C	Arabinoxylan	Week1	Caucasian	male	49	N/A	197.025	55.131	43.085	6.805	4.241	7.235
4F001W6	2015-11-05	Canada: Edmonton	53.55 113.49	stool	-80⁰ C	Arabinoxylan	Week6	Black	female	27	32.15	23.583	8.393	9.411	1.178	1.835	2.166
4F004W6	2015-12-08	Canada: Edmonton	53.55 113.49	stool	-80⁰ C	Arabinoxylan	Week6	Caucasian	female	22	29.52	43.479	22.007	14.248	1.892	2.243	2.383
4F009W6	2016-03-07	Canada: Edmonton	53.55 113.49	stool	-80⁰ C	Arabinoxylan	Week6	Black	female	45	30.53	39.598	12.346	10.621	2.013	1.544	1.696
4F011W6	2016-03-09	Canada: Edmonton	53.55 113.49	stool	-80⁰ C	Arabinoxylan	Week6	Caucasian	female	23	31.93	76.058	52.096	15.281	0.771	2.107	1.46
4F023W6	2016-05-25	Canada: Edmonton	53.55 113.49	stool	-80⁰ C	Arabinoxylan	Week6	Chinese	female	26	26.9	128.364	89.136	19.738	1.998	3.931	4.636
4F029W6	2016-07-19	Canada: Edmonton	53.55 113.49	stool	-80⁰ C	Arabinoxylan	Week6	Caucasian	female	31	29.97	170.885	25.969	28.657	5.267	5.497	10.337
4F033W6	2016-07-19	Canada: Edmonton	53.55 113.49	stool	-80⁰ C	Arabinoxylan	Week6	Caucasian	female	30	25.04	115.971	37.399	34.193	4.694	5.186	8.438
4F042W6	2016-09-01	Canada: Edmonton	53.55 113.49	stool	-80⁰ C	Arabinoxylan	Week6	Caucasian	female	39	28.69	69.803	20.879	14.022	5.495	3.684	5.709
4F044W6	2016-09-14	Canada: Edmonton	53.55 113.49	stool	-80⁰ C	Arabinoxylan	Week6	Other (Mix)	female	44	28.99	157.769	68.519	29.238	4.89	4.501	7.089
4F053W6	2016-10-19	Canada: Edmonton	53.55 113.49	stool	-80⁰ C	Arabinoxylan	Week6	Caucasian	female	33	26.4	109.731	37.11	16.835	4.291	3.573	5.908
4M201W6	2015-10-30	Canada: Edmonton	53.55 113.49	stool	-80⁰ C	Arabinoxylan	Week6	Caucasian	male	45	29.91	88.191	45.248	19.461	0.836	2.031	2.006
4M209W6	2016-05-27	Canada: Edmonton	53.55 113.49	stool	-80⁰ C	Arabinoxylan	Week6	Chinese	male	22	25.91	63.784	19.961	5.029	2.891	1.367	1.949
4M211W6	2016-07-13	Canada: Edmonton	53.55 113.49	stool	-80⁰ C	Arabinoxylan	Week6	South Asian	male	25	34.63	196.531	90.595	35.486	4.183	4.564	7.635
4M217W6	2016-09-22	Canada: Edmonton	53.55 113.49	stool	-80⁰ C	Arabinoxylan	Week6	Caucasian	male	44	26.38	55.865	19.713	9.403	1.714	2.391	4.801
4M224W6	2016-10-26	Canada: Edmonton	53.55 113.49	stool	-80⁰ C	Arabinoxylan	Week6	Caucasian	male	49	25.8	82.825	35.869	1.844	4.974	6.596	9.421
1F006BL	2015-11-03	Canada: Edmonton	53.55 113.49	stool	-80⁰ C	Microcrystalline cellulose	Baseline	Latin American/Hispanic	female	23	29.08	64.675	23.48	9.409	4.489	3.362	6.341
1F012BL	2016-01-26	Canada: Edmonton	53.55 113.49	stool	-80⁰ C	Microcrystalline cellulose	Baseline	Chinese	female	23	29.56	71.131	25.816	15.968	2.102	2.295	2.435
1F015BL	2016-01-28	Canada: Edmonton	53.55 113.49	stool	-80⁰ C	Microcrystalline cellulose	Baseline	Caucasian	female	29	30.57	37.596	16.885	12.188	1.678	2.056	2.611
1F026BL	2016-05-20	Canada: Edmonton	53.55 113.49	stool	-80⁰ C	Microcrystalline cellulose	Baseline	Latin American/Hispanic	female	41	28.29	20.452	4.378	4.819	1.161	1.484	2.584
1F030BL	2016-06-01	Canada: Edmonton	53.55 113.49	stool	-80⁰ C	Microcrystalline cellulose	Baseline	South Asian	female	25	29.86	47.56	6.84	8.924	3.612	1.71	2.231
1F038BL	2016-06-21	Canada: Edmonton	53.55 113.49	stool	-80⁰ C	Microcrystalline cellulose	Baseline	Caucasian	female	39	25.24	26.23	7.112	8.631	1.983	1.982	3.237
1F043BL	2016-08-02	Canada: Edmonton	53.55 113.49	stool	-80⁰ C	Microcrystalline cellulose	Baseline	South Asian	female	28	27.32	153.062	61.583	35.231	7.989	4.498	6.754
1F045BL	2016-08-08	Canada: Edmonton	53.55 113.49	stool	-80⁰ C	Microcrystalline cellulose	Baseline	Arab	female	28	28.94	145.886	36.098	29.818	3.61	3.378	4.313
1F049BL	2016-08-25	Canada: Edmonton	53.55 113.49	stool	-80⁰ C	Microcrystalline cellulose	Baseline	Caucasian	female	46	32.24	199.52	68.623	71.65	4.747	1.96	4.242
1F051BL	2016-09-06	Canada: Edmonton	53.55 113.49	stool	-80⁰ C	Microcrystalline cellulose	Baseline	Black	female	38	26.47	94.526	34.456	26.899	0.574	4.97	10.38
1F055BL	2016-09-21	Canada: Edmonton	53.55 113.49	stool	-80⁰ C	Microcrystalline cellulose	Baseline	Latin American/Hispanic	female	34	26.83	65.531	12.477	4.775	1.752	2.521	4.441
1M207BL	2016-03-22	Canada: Edmonton	53.55 113.49	stool	-80⁰ C	Microcrystalline cellulose	Baseline	Caucasian	male	29	28.43	35.679	9.409	6.296	1.436	2.002	3.073
1M212BL	2016-06-15	Canada: Edmonton	53.55 113.49	stool	-80⁰ C	Microcrystalline cellulose	Baseline	Caucasian	male	29	32.21	33.519	8.856	6.344	1.098	1.006	1.458
1M215BL	2016-07-21	Canada: Edmonton	53.55 113.49	stool	-80⁰ C	Microcrystalline cellulose	Baseline	Caucasian	male	39	27.6	110.958	29.077	33.251	4.436	3.43	5.912
1M222BL	2016-08-31	Canada: Edmonton	53.55 113.49	stool	-80⁰ C	Microcrystalline cellulose	Baseline	Caucasian	male	23	26.6	130.495	30.931	28.544	3.79	4.523	8.961
1M226BL	2016-09-16	Canada: Edmonton	53.55 113.49	stool	-80⁰ C	Microcrystalline cellulose	Baseline	Filipino	male	40	29.42	225.267	130.39	53.376	10.909	4.492	4.09
1F006W1	2015-11-12	Canada: Edmonton	53.55 113.49	stool	-80⁰ C	Microcrystalline cellulose	Week1	Latin American/Hispanic	female	23	N/A	34.089	11.128	8.393	2.682	2.46	3.329
1F012W1	2016-02-04	Canada: Edmonton	53.55 113.49	stool	-80⁰ C	Microcrystalline cellulose	Week1	Chinese	female	23	N/A	89.216	22.683	19.041	1.594	1.105	1.227
1F015W1	2016-02-05	Canada: Edmonton	53.55 113.49	stool	-80⁰ C	Microcrystalline cellulose	Week1	Caucasian	female	29	N/A	37.977	17.089	9.808	2.208	1.88	1.932
1F026W1	2016-05-27	Canada: Edmonton	53.55 113.49	stool	-80⁰ C	Microcrystalline cellulose	Week1	Latin American/Hispanic	female	41	N/A	27.812	6.282	25.323	2.208	1.793	2.996
1F030W1	2016-06-08	Canada: Edmonton	53.55 113.49	stool	-80⁰ C	Microcrystalline cellulose	Week1	South Asian	female	25	N/A	15.386	2.316	3.239	2.208	2.316	1.932
1F038W1	2016-06-28	Canada: Edmonton	53.55 113.49	stool	-80⁰ C	Microcrystalline cellulose	Week1	Caucasian	female	39	N/A	58.576	11.02	13.772	2.776	3.096	6.272
1F043W1	2016-08-11	Canada: Edmonton	53.55 113.49	stool	-80⁰ C	Microcrystalline cellulose	Week1	South Asian	female	28	N/A	141.513	40.089	34.719	5.596	3.369	5.286
1F045W1	2016-08-15	Canada: Edmonton	53.55 113.49	stool	-80⁰ C	Microcrystalline cellulose	Week1	Arab	female	28	N/A	131.356	35.167	38.948	6.377	2.079	4.069
1F049W1	2016-09-01	Canada: Edmonton	53.55 113.49	stool	-80⁰ C	Microcrystalline cellulose	Week1	Caucasian	female	46	N/A	96.366	40.231	35.041	4.502	4.615	6.723
1F051W1	2016-09-14	Canada: Edmonton	53.55 113.49	stool	-80⁰ C	Microcrystalline cellulose	Week1	Black	female	38	N/A	126.792	41.374	51.121	1.309	3.46	6.781
1F055W1	2016-09-29	Canada: Edmonton	53.55 113.49	stool	-80⁰ C	Microcrystalline cellulose	Week1	Latin American/Hispanic	female	34	N/A	52.401	11.187	5.108	2.183	2.211	4.13
1M207W1	2016-03-31	Canada: Edmonton	53.55 113.49	stool	-80⁰ C	Microcrystalline cellulose	Week1	Caucasian	male	29	N/A	41.094	11.234	8.023	1.812	2.692	3.941
1M212W1	2016-06-24	Canada: Edmonton	53.55 113.49	stool	-80⁰ C	Microcrystalline cellulose	Week1	Caucasian	male	29	N/A	92.973	26.948	18.112	3.809	2.153	4.01
1M215W1	2016-07-27	Canada: Edmonton	53.55 113.49	stool	-80⁰ C	Microcrystalline cellulose	Week1	Caucasian	male	39	N/A	119.022	22.116	39.204	3.766	2.672	4.109
1M222W1	2016-09-07	Canada: Edmonton	53.55 113.49	stool	-80⁰ C	Microcrystalline cellulose	Week1	Caucasian	male	23	N/A	208.801	40.804	69.498	4.056	3.572	5.323
1M226W1	2016-09-22	Canada: Edmonton	53.55 113.49	stool	-80⁰ C	Microcrystalline cellulose	Week1	Filipino	male	40	N/A	140.166	55.805	25.323	4.708	3.348	5.965
1F006W6	2015-12-17	Canada: Edmonton	53.55 113.49	stool	-80⁰ C	Microcrystalline cellulose	Week6	Latin American/Hispanic	female	23	29.12	48.406	15.04	10.702	2.606	1.676	2.229
1F012W6	2016-03-10	Canada: Edmonton	53.55 113.49	stool	-80⁰ C	Microcrystalline cellulose	Week6	Chinese	female	23	29.91	67.085	30.544	12.345	2.827	2.159	2.164
1F015W6	2016-03-11	Canada: Edmonton	53.55 113.49	stool	-80⁰ C	Microcrystalline cellulose	Week6	Caucasian	female	29	29.85	113.697	23.319	31.734	2.834	1.747	2.158
1F026W6	2016-06-28	Canada: Edmonton	53.55 113.49	stool	-80⁰ C	Microcrystalline cellulose	Week6	Latin American/Hispanic	female	41	27.81	49.733	10.281	9.381	1.504	1.27	1.466
1F030W6	2016-07-13	Canada: Edmonton	53.55 113.49	stool	-80⁰ C	Microcrystalline cellulose	Week6	South Asian	female	25	30.29	42.719	3.495	4.499	2.834	3.495	2.158
1F038W6	2016-08-06	Canada: Edmonton	53.55 113.49	stool	-80⁰ C	Microcrystalline cellulose	Week6	Caucasian	female	39	24.03	76.025	10.386	6.834	2.205	2.754	5.887
1F043W6	2016-09-14	Canada: Edmonton	53.55 113.49	stool	-80⁰ C	Microcrystalline cellulose	Week6	South Asian	female	28	27.48	115.258	48.06	29.418	5.197	2.943	3.154
1F045W6	2016-09-20	Canada: Edmonton	53.55 113.49	stool	-80⁰ C	Microcrystalline cellulose	Week6	Arab	female	28	29.3	125.245	34.843	55.13	5.268	2.401	5.292
1F049W6	2016-10-07	Canada: Edmonton	53.55 113.49	stool	-80⁰ C	Microcrystalline cellulose	Week6	Caucasian	female	46	31.92	83.367	34.415	15.391	3.901	4.38	6.359
1F051W6	2016-10-19	Canada: Edmonton	53.55 113.49	stool	-80⁰ C	Microcrystalline cellulose	Week6	Black	female	38	25.47	96.528	36.757	55.979	1.6	2.07	3.356
1F055W6	2016-11-03	Canada: Edmonton	53.55 113.49	stool	-80⁰ C	Microcrystalline cellulose	Week6	Latin American/Hispanic	female	34	27.06	60.493	16.611	7.167	1.945	2.697	4.754
1M207W6	2016-05-05	Canada: Edmonton	53.55 113.49	stool	-80⁰ C	Microcrystalline cellulose	Week6	Caucasian	male	29	28.35	26.381	7.217	4.976	1.389	2.399	2.789
1M212W6	2016-07-29	Canada: Edmonton	53.55 113.49	stool	-80⁰ C	Microcrystalline cellulose	Week6	Caucasian	male	29	31.13	120.421	33.158	29.523	6.212	4.696	7.154
1M215W6	2016-09-02	Canada: Edmonton	53.55 113.49	stool	-80⁰ C	Microcrystalline cellulose	Week6	Caucasian	male	39	27.54	76.443	22.182	39.003	2.843	2.313	3.881
1M222W6	2016-10-12	Canada: Edmonton	53.55 113.49	stool	-80⁰ C	Microcrystalline cellulose	Week6	Caucasian	male	23	26.81	85.036	15.306	13.202	1.469	1.97	3.099
1M226W6	2016-10-28	Canada: Edmonton	53.55 113.49	stool	-80⁰ C	Microcrystalline cellulose	Week6	Filipino	male	40	29.15	106.073	42.403	17.716	5.156	3.017	3.923
